# Supplementary material for: A Rapid Recombinase Polymerase Amplification–CRISPR/Cas12a Assay for Detecting Grapevine Black-Foot Pathogens
Source: J Fungi (Basel). 2026 Jun 23;12(7):455. doi: 10.3390/jof12070455 (PMC13413064; doi:10.3390/jof12070455)
Supplement: Supplementary file 1 [file jof-12-00455-s001.zip]

Archive with 1 entries (1 files):
- jof-4243364-supplementary.pdf
